# Supplementary material for: Plasma cell-free DNA: a potential biomarker for early prediction of severe dengue
Source: Ann Clin Microbiol Antimicrob. 2019 Mar 13;18:10. doi: 10.1186/s12941-019-0309-x (PMC6419393; doi:10.1186/s12941-019-0309-x)
Supplement: Supplementary file 2 — Additional file 2. The demographic, laboratory and clinical details of all eligible study participants including their diagnosis and clinical course information. [file 12941_2019_309_MOESM2_ESM.xlsx]

## Sheet: Sheet5
	Patient ID			Age	Sex (Female (0), Male (1))	Positive assays (Yes (1), No (0)			Primary (1)/ Secondary infection (2)	DENV serotype	Fever onset date			Defervescence date		Shock developed date		Discharged (recovered) date	Level
S.N.						NS1	PCR	postive IgM				Sampling date	sampling hours before defevescence		Defervescence day based on onset of illness day (day)		Shock day based on onset of illness day (day)
1	11001	BS2.2	001-C	12	0	1	1	0	2	4	2011-06-14	2011-06-17 08:00:00	47.5	2011-06-19 07:30:00	5	2011-06-19	5	2011-06-24 15:00:00	3
2	11077	BS2.1	077-B	13	1	1	1	0	1	1,3	2012-06-02	2012-06-05 13:00:00	26	2012-06-06 15:00:00	4				3
3	11063	BS2.2	063-C	10	1	1	1	1	2	2	2012-05-20	2012-05-24 10:00:00	15	2012-05-25 01:00:00	5	2012-05-25 18:00:00	5	2012-05-28 10:00:00	3
4	11086	BS2.1	086-B	10	0	1	1	1	2	2	2012-06-16	2012-06-20 09:00:00	11	2012-06-20 20:00:00	4	2012-06-21	5	2012-06-25 10:00:00	3
5	11089	BS2.1	089-B	20	1	1	1	1	2	3	2012-06-23	2012-06-26 08:00:00	12	2012-06-26 20:00:00	3	2012-06-27 04:00:00	4	2012-06-30	3
6	11174	BS1	174-A	18	0	1	0	0	2		2012-08-15	2012-08-18 10:00:00	10	2012-08-18 20:00:00	3	2012-08-19 12:00:00	4	2012-08-22 09:00:00	3
7	11194	BS1	194-A	15	0	1	1	0	2	2	2012-09-21	2012-09-24 10:00:00	17	2012-09-25 03:00:00	4	2012-09-24 22:00:00	3		3
8	11233	BS1	233-A	9	0	1	0	1	2		2013-09-02	2013-09-06 15:00:00	16	2013-09-07 07:30:00	5	2013-09-08 10:00:00	6	2013-09-12 10:00:00	3
9	11002	BS2.2	002-C	8	1	1	0	1	2		2011-07-02	2011-07-07 08:00:00	22	2011-07-08 06:00:00				2011-07-11 15:00:00	2
10	11003	BS2.1	003-B	10	1	1	1	1	2	1	2011-07-23	2011-07-26 09:30:00	10.5	2011-07-26 20:00:00				2011-07-29 09:00:00	1
11	11006	BS1	006-A	14	0	1	1	0	2	4	2011-08-01	2011-08-03 10:00:00	46	2011-08-05 08:00:00					1
12	11007	BS2.1	007-B	14	0	1	1	1	2	4	2011-08-07	2011-08-10 08:00:00	30	2011-08-11 14:00:00				2011-08-15 09:00:00	1
13	11008	BS2.1	008-B	7	0	1	1	1	2	4	2011-08-20	2011-08-23 08:00:00	28	2011-08-24 12:10:00				2011-08-26 08:00:00	2
14	11010	BS2.1	010-B	10	0	1	1	1	1	1,2	2011-08-20	2011-08-23 08:00:00	21	2011-08-24 05:00:00				2011-08-26 08:00:00	2
15	11017	BS2.2	017-C	8	1	0	1	0	2	3	2011-10-17	2011-10-21 08:45:00	17	2011-10-22 02:00:00				2011-10-24 12:00:00	1
16	11020	BS2.3	020-D	16	0	1	1	0	2	4	2011-10-19	2011-10-23 08:00:00	18	2011-10-24 02:00:00				2011-10-26 08:00:00	1
17	11030	BS2.1	030-B	28	0	1	1	0	2	4	2011-11-30	2011-12-04 08:00:00	12	2011-12-04 20:00:00				2011-12-07 08:00:00	1
18	11031	BS2.1	031-B	12	0	1	1	1	1	1	2011-12-04	2011-12-08 13:30:00	12.5	2011-12-09 02:00:00				2011-12-12 08:00:00	1
19	11032	BS1	032-A	21	1	1	1	0	2	2,4	2011-12-09	2011-12-12 08:30:00	18.5	2011-12-13 03:00:00				2011-12-16 08:00:00	2
20	11035	BS2.1	35-B	8	1	1	1	1	1	1	2011-12-14	2011-12-17 09:00:00	20	2011-12-18 05:00:00				2011-12-21 10:00:00	2
21	11038	BS2.1	038-B	31	0	1	1	1	2	4	2012-01-02	2012-01-05 13:00:00	13	2012-01-06 02:00:00				2012-01-09 09:00:00	1
22	11041	BS1	41-A	12	1	1	?	1	2	2	2012-02-06	2012-02-08 10:30:00	9.5	2012-02-08 20:00:00				2012-02-13 10:00:00	1
23	11047	BS2.1	047-B	23	0	1	1	1	2	2	2012-02-26	2012-02-29 10:00:00	22	2012-03-01 08:00:00				2012-03-05 10:00:00	1
24	11057	BS2.1	057-B	17	1	1	1	1	2	1	2012-05-12	2012-05-16 09:00:00	28	2012-05-17 13:00:00				2012-05-21 09:00:00	2
25	11062	BS2.3	062-D	10	0	1	1	1	1	1	2012-05-20	2012-05-24 08:00:00	17	2012-05-25 01:00:00				2012-05-28 10:00:00	2
26	11069	BS2.1	069-B	25	0	1	1	0	2	2	2012-05-22	2012-05-24 10:00:00	34	2012-05-25 20:00:00				2012-05-29 10:00:00	1
27	11074	BS2.1	074-B	9	1	1	1	1	2	2	2012-05-22	2012-05-26 09:00:00	21	2012-05-27 06:00:00				2012-05-30 10:00:00	1
28	11080	BS1	080-A	14	1	1	1	1	2	4	2012-06-09	2012-06-12 22:00:00	15	2012-06-13 13:00:00				2012-06-15 10:00:00	1
29	11081	BS1	81-A	7	0	1	1	1	1	1,2,4	2012-06-11	2012-06-13 10:00:00	9	2012-06-13 19:00:00				2012-06-18 08:00:00	1
30	11082	BS2.1	082-B	14	1	1	1	1	2	2	2012-06-12	2012-06-14 09:00:00	17	2012-06-15 02:00:00				2012-06-18 08:00:00	2
31	11084	BS1	084-A	11	0	1	1	1	2	2,3	2012-06-15	2012-06-18 16:00:00	10	2012-06-19 02:00:00				2012-06-21 09:00:00	1
32	11088	BS2.1	088-B	12	0	1	1	0	2	2	2012-06-22	2012-06-25 08:00:00	22	2012-06-26 06:00:00				2012-06-28 12:00:00	1
33	11090	BS2.1	090-B	13	0	0	1	1	2	4	2012-06-22	2012-06-26 08:00:00	46	2012-06-28 06:00:00				2012-07-02 17:00:00	2
34	11091	BS1	091-A	33	0	1	1	0	2	2,4	2012-06-23	2012-06-27 08:00:00	22	2012-06-28 06:00:00					1
35	11096	BS2.3	96-D	25	0	1	1	1	2	1,2	2012-06-26	2012-07-01 09:00:00	11	2012-07-01 20:00:00				2012-07-06 09:30:00	1
36	11152	BS1	152-A	13	0	1	0	1	2		2012-07-14	2012-07-16 16:00:00	14	2012-07-17 06:00:00				2012-07-19 07:00:00	1
37	11153	BS1	153-A	18	0	1	0	1	2		2012-07-15	2012-07-18 20:30:00	11.5	2012-07-19 08:00:00				2012-07-21 10:00:00	2
38	11156	BS2.1	156-B	44	0	1	1	1	1	2	2012-07-18	2012-07-21 10:00:00	16	2012-07-22 02:00:00				2012-07-23	1
39	11157	BS2.1	157-B	11	1	1	1	1	2	4	2012-07-22	2012-07-26 09:00:00	10	2012-07-26 19:00:00				2012-07-30 09:00:00	1
40	11158	BS1	158-A	11	1	1	0	1	2		2012-07-23	2012-07-25 16:00:00	12	2012-07-26 02:00:00				2012-07-30 09:00:00	1
41	11160	BS1	160-A	2	1	1	0	1	2		2012-07-23	2012-07-26 17:00:00	15	2012-07-27 08:00:00				2012-07-30 09:00:00	1
42	11161	BS2.2	161-C	12	1	1	0	1	2		2012-07-30	2012-08-02 09:00:00	31.5	2012-08-03 16:30:00				2012-08-06 10:00:00	2
43	11163	BS1	163-A	17	1	1	0	1	2		2012-07-30	2012-08-01 10:00:00	44	2012-08-03 06:00:00				2012-08-06 10:00:00	1
44	11169	BS1	169-A	17	1	1	0	0	2		2012-08-10	2012-08-13 15:00:00	47	2012-08-15 14:00:00				2012-08-17 09:00:00	1
45	11172	BS1	172-A	8	0	1	0	0	2		2012-08-14	2012-08-16 16:00:00	28	2012-08-17 20:00:00				2012-08-20 09:00:00	1
46	11176	BS2.3	176-D	7	0	1	0	0	2		2012-08-18	2012-08-23 09:00:00	41	2012-08-25 02:00:00				2012-08-27 10:00:00	2
47	11179	BS1	179-A	6	0	1	0	1	2		2012-08-20	2012-08-23 15:00:00	23	2012-08-24 14:00:00					1
48	11180	BS1	180-A	9	0	1	0	1	2		2012-08-20	2012-08-23 15:00:00	14	2012-08-24 05:00:00					1
49	11181	BS1	181-A	33	1	1	0	1	1		2012-08-21	2012-08-24 10:00:00	20	2012-08-25 06:00:00				2012-08-29 15:00:00	1
50	11183	BS2.1	183-B	10	1	1	?	1	1		2012-08-24	2012-08-28 09:00:00	29	2012-08-29 14:00:00				2012-09-04 15:45:00	2
51	11185	BS2.2	185-C	16	0	1	?	1	2		2012-08-26	2012-08-30 10:00:00	22	2012-08-31 08:00:00				2012-09-03 10:00:00	1
52	11186	BS2.1	186-B	12	0	1	1	1	1	1	2012-08-27	2012-08-31 10:00:00	28	2012-09-01 14:00:00				2012-09-04 15:45:00	2
53	11188	BS2.2	188-C	8	0	1	?	1	1		2012-09-06	2012-09-11 10:00:00	16	2012-09-12 02:00:00				2012-09-13 10:00:00	1
54	11189	BS2.1	189-B	12	0	1	0	1	1		2012-09-06	2012-09-10 10:00:00	14	2012-09-11				2012-09-13 10:00:00	1
55	11192	BS1	192-A	20	1	1	1	1	1	4	2012-09-11	2012-09-13 15:00:00	29	2012-09-14 20:00:00				2012-09-17 10:00:00	1
56	11212	BS1	212-A	37	0	1	1	1	2	2	2012-11-03	2012-11-06 09:00:00	29	2012-11-07 14:00:00				2012-11-09 09:00:00	1
57	11216	BS2.3	216-D	39	0	1	1	0	2	4	2013-01-16	2013-01-21 09:00:00	21	2013-01-22 06:00:00				2013-01-23 09:00:00	1
58	11218	BS2.3	218-D	12	1	1	1	1	2	3	2013-03-10	2013-03-14 09:00:00	17	2013-03-15 02:00:00				2013-03-16 09:00:00	1
59	11223	BS2.2	223-C	10	1	1	1	1	2	4	2013-06-08	2013-06-12 09:00:00	23	2013-06-13 08:00:00				2013-06-14	2
60	11234	BS1	234-A	12	0	1	0	0	2		2013-09-03	2013-09-06 15:00:00	11	2013-09-07 02:00:00				2013-09-12 10:00:00	1
61	11239	BS1	239-A	18	1	1	0	1	2		2013-10-07	2013-10-09 10:00:00	28	2013-10-10 14:00:00				2013-10-14 10:00:00	2
